# Supplementary material for: Impact of Chemical Aging on Venison Processing Knife Topography and Recoverable Chronic Wasting Disease Prion Seeding Activity
Source: Pathogens. 2026 Jun 17;15(6):645. doi: 10.3390/pathogens15060645 (PMC13304609; doi:10.3390/pathogens15060645)
Supplement: Supplementary file 1 [file pathogens-15-00645-s001.zip]

Archive with 1 entries (1 files):
- pathogens-4358118-supplementary.pdf
